# Supplementary material for: Life’s Essential 8 score and its association with sperm quality parameters in reproductive-aged men: evidence from the Led-Fertyl cohort
Source: Hum Reprod Open. 2025 Sep 18;2025(4):hoaf059. doi: 10.1093/hropen/hoaf059 (PMC12501419; doi:10.1093/hropen/hoaf059)
Supplement: hoaf059_Supplementary_Data [file hoaf059_supplementary_data.zip]

Archive with 2 entries (2 files):
- HROPEN-25-0250.R2_Supplementary_Figure_S1-S2_EO.docx
- Supplementary Table S1, S2.docx
